# Supplementary material for: Membrane depolarization kills dormant Bacillus subtilis cells by generating a lethal dose of ROS
Source: Nat Commun. 2024 Aug 11;15:6877. doi: 10.1038/s41467-024-51347-0 (PMC11317493; doi:10.1038/s41467-024-51347-0)
Supplement: Supplementary file 4 — Source Data file [file 41467_2024_51347_MOESM4_ESM.xlsx]

## Sheet: Fig.1
Fig.1a
Time/hr	DMSO			van			cipro			kan
0	100	100	100	100	100	100	100	100	100	100	100	100
2	700	608.696	558.823	22.3729	20.7018	41.1429	0.00475	0.024561	0.004762	0.1	3.94805	2.48101
4	435.714	800	764.706	1.15254	1.63158	2.57143	0.0015	0.001333	0.002286	0.0125	0.225974	0.228861
6	857.143	1391.3	1176.47	0.169492	0.185965	0.382857	0.00025	0.000123	0.000429	0.0025	0.007013	0.008101
8	1142.86	1565.22	964.706	0.115254	0.145614	0.171429	0.0002	1.75e-06	0.000286	0.002	0.004675	0.004228
10	1271.43	1217.39	735.294	0.0072881	0.0096491	0.0134286	5e-06	8.77e-07	1.67e-05	0	2.6e-06	5.82e-05
Fig.1b
Time/hr	DMSO			van			cipro			kan
0	100	100	100	100	100	100	100	100	100	100	100	100
2	119.403	101.852	87.1429	70.6897	53.7037	46.9697	73.3333	148.515	112.222	62.5	141.538	98
4	74.6269	124.074	102.857	43.1035	47.2222	40.1515	55	103.96	123.333	125	90.7692	124
6	144.776	105.556	142.857	28.4483	37.963	25.7576	69.1667	73.2673	64.4444	155	123.077	121
8	98.5075	112.963	90	50	48.1481	67.2727	31.6667	89.1089	62.2222	100	60	90
10	105.97	94.4444	98.5714	19.8276	20.3704	9.09091	32.3333	30.6931	55.5556	95	30.7692	58
Fig.1c
Time/hr	DMSO			val
0	100	100	100	100	100	100
2	700	608.696	558.823	41.1111	22.8571	104
4	435.714	800	764.706	20	0.285714	0.8
6	857.143	1391.3	1176.47	0.064	0.017857	0.056
8	1142.86	1565.22	964.706	0.0228889	0.017857	0.02
10	1271.43	1217.39	735.294	0.0019111	0.001314	0.00092
Fig.1d
Time/hr	DMSO			Vali
0	100	100	100	100	100	100
2	119.403	101.852	87.1429	100	72.2222	95.7143
4	74.6269	124.074	102.857	74.6269	79.6296	52.8571
6	144.776	105.556	142.857	17.1642	10.9259	26.4286
8	98.5075	112.963	90	4.1791	9.07407	4.57143
10	105.97	94.4444	98.5714	0.462687	0.125926	0.385714

## Sheet: Fig.2
Fig.2b
Time/hr	wt +DMSO			Wt+val			ΔrecA+DMSO			ΔrecA+val
0	100	100	100	100	100	100	100	100	100	100	100	100
2	119.403	101.852	87.1429	85	72.2222	95.7143	140	74.2857	101.587	20.8571	38.5714	20.6349
4	74.6269	124.074	102.857	74.6269	79.6296	52.8571	84.2857	102.857	196.825	5	8.85714	0.206349
6	144.776	105.556	142.857	17.1642	10.9259	26.4286	72.8571	120	98.4127	0.302857	0.857143	0.0634921
8	98.5075	112.963	90	4.1791	9.07407	4.57143	117.143	117.143	184.127	0.0222857	0.0185714	0.00507937
10	105.97	94.4444	98.5714	0.462687	0.125926	0.385714	50	88.5714	152.381	0.00148571	0.0003	0.00031746
Fig.2d
wt				ΔrecA
DMSO	MMC	val		DMSO	MMC	val
18.067	37.748	24.844		13.554	56.624	44.31
8.458	48.218	20.848		7.357	32.533	33.098
5.807	30.661	15.063		8.413	46.548	45.885
7.796	51.62	15.039		28.014	39.145	24.196
11.269	38.234	38.642		10.13	32.32	19.078
7.552	105.642	12.162		22.908	19.078	23.692
7.559	33.999	25.511		9.131	33.554	45.5
8.091	50.015	26.576		8.776	31.096	29.572
10.329	22.813	31.212		7.77	19.809	18.756
8.091	54.902	46.485		16.211	27.194	42.708
8.764	29.793	31.722		10.883	34.897	33.875
11.837	35.683	21.948		11.269	29.064	18.078
11.026	15.539	24.557		14.055	29.374	21.615
9.033	31.181	22.023		19.306	37.072	13.876
7.897	35.556	34.822		7.981	25.505	26.134
9.097	20.261	26.545		14.872	39.975	24.85
10.788	22.915	17.817		10.642	37.553	15.808
7.323	28.133	25.193		10.248	36.185	36.78
8.571	33.473	21.451		10.329	42.952	15.822
8.563	15.408	32.744		15.995	46.996	20.328
10.333	16.779	24.091		8.776	47.142	103.78
11.035	28.915	32.921		11.659	43.351	19.36
12.006	13.164	23.631		15.513	31.991	49.768
7.796	13.512	16.854		16.482	20.368	22.586
12.397	14.406	26.004		10.268	18.812	46.457
12.397	17.756	27.27		14.46	22.696	30.649
8.721	22.472	25.331		19.69	43.995	44.199
18.072	36.523	37.338		19.037	20.98	21.295
15.182	19.598	21.855		12.73	36.855	20.688
14.436	35.882	12.127		14.872	25.818	24.85
11.399	36.56	24.186		31.321	30.71	25.487
15.617	26.022	38.241		10.369	35.171	63.879
7.968	20.95	22.089		9.362	27.102	66.251
8.572	40.205	17.463		19.574	32.071	26.164
15.968	43.227	11.832		15.218	30.593	14.844
7.167	37.424	30.572		15.218	16.44	15.167
6.264	21.94	10.329		10.533	40.255	10.651
6.197	24.31	26.838		16.323	41.937	27.453
7.559	36.46	24.595		15.33	35.231	16.16
9.959	48.07	16.789		11.365	27.43	16.125
5.816	32.323	12.045		17.496	36.7	20.509
9.812	23.761	20.898		15.812	21.6	11.989
6.62	48.073	16.073		18.058	104.533	18.333
6.061	27.765	8.987		25.526	30.031	15.489
8.468	17.567	26.994		19.893	95.293	31.941
5.816	18.571	23.876		14.319	52.84	29.052
6.264	15.779	16.211		17.293	72.331	31.623
6.58	31.456	19.547		14.489	54.215	47.775
5.744	21.381	23.013		11.406	59.173	37.107
4.839	24.124	36.032		11.583	66.538	56.139

## Sheet: Fig.3
Fig.3a
0 h						10 h
wt + DMSO			Wt+Val			wt + DMSO			Wt+Val
100	100	100	100	100	100	0.0514706	0.0639535	0.0261538	7.06e-05	5.5814e-05	0.000135385
Fig.3b
Time/hr	wt +DMSO			Wt+val			Δspx+DMSO			Δspx+val
0	100	100	100	100	100	100	100	100	100	100	100	100
2	119.403	101.852	87.1429	85	72.2222	95.7143	69.3548	94.1176	133.333	68.6275	63.7255	33.0645
4	74.6269	124.074	102.857	74.6269	79.6296	52.8571	93.5484	115.686	160.784	18.2353	13.1373	3.87097
6	144.776	105.556	142.857	17.1642	10.9259	26.4286	62.9032	118.627	105.882	4.72549	0.941176	0.451613
8	98.5075	112.963	90	4.1791	9.07407	4.57143	74.1935	162.745	94.1176	0.433333	0.168627	0.0083871
10	105.97	94.4444	98.5714	0.462687	0.125926	0.385714	64.5161	96.0784	98.0392	0.00127451	0.00176471	8.06452e-06
Fig.3c
0 h	2 h			4 h
u.t.	val	Para	DMSO	val	Para	DMSO
2.25027	16.3631	5.61603	2.17062	24.4384	6.40022	4.40978
2.15202	21.9171	2.69811	2.43003	8.64569	5.91874	3.01447
2.00584	14.9368	3.77323	3.69362	13.916	15.1537	3.28433
2.07679	6.20559	2.68134	3.02449	16.6738	7.51747	2.95026
2.07202	6.55445	3.54728	2.54828	5.94398	5.56767	4.63077
2.33329	13.9877	2.70488	3.76747	19.3334	9.80021	3.17013
2.12702	6.83838	4.68781	2.84917	9.59693	6.00626	3.72585
2.0231	13.5822	3.94583	2.40336	41.1651	6.1896	3.42211
2.43769	9.71045	4.74185	3.00765	13.7849	9.83815	3.0871
2.0201	9.6879	3.93164	3.40402	23.2063	7.00049	2.86025
2.35352	9.92823	4.95649	2.14123	15.4225	4.99267	3.13121
2.14637	13.3765	4.5815	2.46225	5.01343	5.55359	3.633
2.08519	10.375	5.41733	4.70022	16.2721	6.49915	3.08379
2.10578	12.4872	3.33219	1.97821	18.1985	3.94853	3.22152
2.13186	11.1548	6.22352	3.17424	22.1146	6.26913	3.24831
2.14895	7.08293	4.85015	2.85423	16.9884	5.82275	3.19799
2.30597	12.4879	5.90568	1.96357	16.3541	5.83418	3.52643
2.02847	8.88137	3.10339	2.46748	15.8397	27.3296	3.30714
2.21843	15.1106	4.11934	1.93123	11.0447	9.49712	3.2474
2.18377	8.65884	2.57309	4.90625	6.80096	5.31576	3.49751
1.93694	15.0268	5.10928	2.14841	12.352	5.82073	3.25354
2.07287	19.0973	5.42066	2.58783	14.3387	9.21883	4.66045
2.31143	11.9001	3.9108	3.78867	7.90033	6.79935	7.61767
1.95834	10.8429	4.21696	3.77435	24.7848	5.76898	3.07295
1.87231	11.1659	5.21726	2.21707	12.7426	5.78207	9.19298
2.20924	13.2941	3.14513	2.34773	12.3954	5.5589	3.49403
1.66508	12.0165	2.95812	1.9966	10.6944	5.6289	3.37161
2.06295	18.0938	5.36558	2.64879	19.102	5.35184	3.27621
2.28015	8.5731	4.51649	3.17377	14.3687	5.51427	3.43778
1.99275	19.3745	5.8168	1.99354	28.2606	5.60799	7.28893
1.90134	10.5651	2.95873	2.50671	12.7401	5.33956	3.31667
2.15141	11.7169	2.78833	2.25366	15.5522	5.5598	3.60165
2.24891	11.5243	2.55712	2.34199	13.4511	5.73417	3.34203
1.93798	10.8989	2.85735	2.2407	8.07475	4.87395	3.24471
2.07504	12.0048	2.53973	2.19592	27.9984	23.5944	2.88849
2.46133	8.90736	5.94632	5.04425	10.553	5.76072	3.14531
1.78794	12.4553	2.89547	2.42821	26.0535	5.4246	2.91627
1.85551	12.4418	3.16299	3.98018	16.9491	4.75837	3.01199
4.72549	8.29488	4.57127	2.14291	9.57104	8.71386	4.39721
2.67643	11.0413	3.49699	2.43002	8.23331	8.89136	3.5208
2.33741	12.3446	2.65496	2.09987	8.809	9.10831	3.19042
1.73435	12.5408	2.76061	2.2237	16.2451	8.50794	2.88471
1.81307	9.04245	5.21218	2.38723	12.7382	5.70047	3.16387
2.15608	11.5305	4.07552	3.89204	16.0928	7.01377	3.11733
2.16124	8.90155	3.35062	3.54038	50.1301	4.89387	5.0513
2.14981	11.1306	2.91787	2.07942	25.2907	25.2445	2.9655
1.90324	13.1832	2.5999	2.44903	28.5724	5.05261	3.15298
1.96064	10.688	3.93372	3.2935	12.5172	5.39339	3.26632
2.14522	8.76557	5.58928	1.86335	11.5083	4.84295	3.57716
2.17103	9.83274	3.6552	2.06979	7.20903	4.63318	2.09773
2.13562	11.4228	3.06532	2.23173	12.2988	4.83751	6.4347
2.22563	10.0669	2.6492	2.39132	8.76199	5.62402	3.20198
1.93674	9.6788	6.14869	1.86411	7.9024	5.48787	3.13577
1.98515	8.56105	3.54081	2.34327	6.38345	5.61033	5.24173
1.78497	8.42736	2.83063	2.89478	7.38604	7.65878	2.95002
1.7481	12.7126	7.37749	2.5981	8.06452	10.235	3.46271
2.2738	9.9854	2.86161	2.2765	13.5215	6.74294	2.71786
2.05174	22.0367	3.96773	2.81623	6.42225	12.5061	3.47062
1.85686	10.4897	3.06079	2.00382	20.0646	10.2758	3.9566
1.79075	44.016	2.79291	2.23346	10.7301	8.10242	5.19376
1.78112	10.9406	2.95956	2.29815	6.33919	8.14982	5.48468
1.81279	12.6014	4.57758	2.33719	7.96612	6.82971	3.21537
2.22371	8.01012	2.81496	1.96603	7.02899	9.22667	3.32071
2.06672	13.2511	3.91134	1.96992	8.58246	4.2275	4.01488
1.88242	7.21905	3.09837	2.15529	12.3823	8.31564	2.87872
2.08842	10.1568	2.90963	2.00268	5.55439	10.8328	2.9228
2.2327	11.7217	2.9187	6.34228	7.32561	9.95156	3.80312
1.95999	15.8138	4.45154	2.19357	6.21313	9.28334	3.71618
1.64093	16.2006	2.81817	2.28408	4.9191	9.53012	2.88088
1.82479	13.9566	4.40196	2.08753	9.877	8.41999	2.82936
2.26027	18.9469	2.8197	2.31059	10.6593	8.12657	2.9032
1.71265	11.9662	2.97994	1.9487	9.72083	6.03119	3.41624
2.12554	12.2282	4.53434	1.81569	16.8509	4.41224	2.19331
2.12917	13.4067	2.79199	4.03168	11.0468	9.25708	2.90227
1.79387	12.739	3.47986	3.79697	11.5002	15.1943	3.71875
1.6586	16.6466	3.26048	3.3398	8.29185	4.4707	3.20351
1.80544	11.4495	3.05837	3.02391	21.547	7.92458	4.7424
2.10152	12.2104	2.84973	2.077	14.3293	18.9369	3.31721
1.89778	12.1182	3.84161	2.21199	12.4719	5.09563	3.30557
1.87299	15.3838	3.0979	1.98077	8.90736	5.31766	3.33259
2.16224	13.992	5.76042	2.03852	9.49272	4.63777	4.36282
2.15758	12.0385	3.80597	2.20213	8.69215	7.13443	3.17771
4.97447	11.9509	5.00455	2.2272	12.9974	6.79096	3.49051
2.30105	11.3721	5.15995	3.42755	7.8658	10.1313	3.05631
1.70827	15.4544	2.08345	2.73475	7.9931	5.23282	2.59216
1.71691	15.5393	2.54437	3.01605	6.03529	4.66848	6.52749
1.90448	15.2885	3.64169	2.29344	7.18006	7.71645	3.0998
2.04926	21.5592	6.77346	1.98962	10.9352	4.69633	4.73371
2.15048	12.467	1.94639	3.05018	20.6478	4.68372	3.35975
1.87649	12.8744	2.03113	2.9165	4.76952	8.76572	3.16617
2.09651	17.1987	6.37011	1.95834	8.16476	6.71291	3.15445
2.01052	23.2113	2.57188	2.07889	5.93516	4.76143	3.24921
2.01894	7.12274	4.28915	2.10988	10.6596	7.25602	3.13906
1.92495	17.2125	3.41782	1.93937	4.90095	6.43531	3.1787
1.88475	13.1611	3.39749	2.05581	17.8961	8.08267	3.32192
1.99085	15.9186	3.4486	2.23759	5.17788	5.55175	3.60803
2.26617	14.7297	4.97736	2.15191	5.49782	6.43619	5.97218
1.72622	11.332	3.46937	2.12254	5.98379	4.53317	5.15419
1.72173	9.4862	3.3231	2.18879	5.742	5.01211	3.1981
1.87308	14.472	3.6084	1.92781	5.45904	6.10655	3.0692
2.09402	9.86237	4.40486	2.09278	7.39775	5.38317	3.07606
1.83773	15.5382	3.23665	3.53006	6.6917	4.67111	3.34353
1.82535	7.8129	5.46039	2.1075	6.6654	5.46597	3.40867
5.67201	9.59381	5.99017	2.09893	10.7726	4.91784	3.76082
1.92365	18.7951	3.62096	2.16216	8.25666	10.0777	2.88664
2.04186	30.354	2.54686	2.16717	7.93956	6.72414	3.33012
1.88751	18.5255	4.01376	2.49451	10.0556	9.78464	3.35973
1.91032	15.8025	4.9647	2.8396	7.95375	8.36444	2.53259
2.3236	9.17878	4.94651	2.09717	5.64274	5.66786	5.79637
1.84	7.02585	4.69661	1.95443	13.4571	5.89386	3.56173
2.36753	15.3867	3.57838	2.02005	7.02726	6.49915	3.03194
1.87025	11.0474	4.43251	2.09401	13.4839	6.33904	3.04561
1.88192	12.5886	6.191	1.98178	6.8479	8.87464	3.23339
1.88915	8.35543	3.91341	2.0172	8.34751	8.18614	14.9735
2.54604	12.298	5.09557	1.92742	6.83749	3.9935	5.88231
1.79495	16.3478	4.05803	2.29201	7.98035	8.71762	4.58784
1.91765	12.525	5.00124	1.90729	5.71281	25.7252	3.17376
2.1778	16.5076	4.62802	1.97486	6.57519	5.106	3.00171
1.79757	11.6627	3.81972	1.76581	11.4651	5.04697	4.58688
4.03929	11.7601	4.6376	1.8042	8.9576	5.98394	3.99094
1.86083	10.2363	4.61452	1.9103	13.2026	5.54229	3.24086
1.85208	12.4412	3.74247	1.87876	12.2474	5.89387	3.12641

## Sheet: Fig.4
Fig.4a
Time/hr	DMSO			val			Ferr+val			Bipy+Vali
0	100	100	100	100	100	100	100	100	100	100	100	100
2	119.403	101.852	87.1429	100	72.2222	95.7143	60.4938	51.1364	60.4938	37.6623	20.202	37.6623
4	74.6269	124.074	102.857	74.6269	79.6296	52.8571	38.2716	37.5	38.2716	1.94805	10.303	1.94805
6	144.776	105.556	142.857	17.1642	10.9259	26.4286	8.64198	48.2955	8.64198	0.324675	3.51515	0.324675
8	98.5075	112.963	90	4.1791	9.07407	4.57143	0.641975	1.25	0.641975	0.0064935	0.169697	0.006494
10	105.97	94.4444	98.5714	0.462687	0.125926	0.385714	0.0716049	0.0238636	0.071605	0.0006494	0.0070707	0.000649
Fig.4b
Time/hr	Val			DMSO			Thiourea(TU)			Thiourea(TU)+Val			Tiron			Tiron+Val
0	100	100	100	100	100	100	100	100	100	100	100	100	100	100	100	100	100	100
2	100	72.2222	95.7143	119.403	101.852	87.1429	93.3333	85.7143	89.5238	35.3325	32.2034	38.4615	92.8571	102.703	105.405	87.3016	94.5455	91.941
4	74.6269	79.6296	52.8571	74.6269	124.074	102.857	97.7778	89.7959	93.7868	0.106049	0.000559	0.211538	87.5	117.117	110.811	79.3651	81.8182	81.037
6	17.1642	10.9259	26.4286	144.776	105.556	142.857	84.4444	81.6326	83.0385	5.66e-06	1.69e-06	9.62e-06	85.7143	91.8919	86.4865	68.254	83.6364	75.5297
8	4.1791	9.07407	4.57143	98.5075	112.963	90	80	87.7551	83.8776	0	0	0	87.5	88.2883	100	42.8571	40	54.1251
10	0.462687	0.125926	0.385714	105.97	94.4444	98.5714	62.2222	89.7959	76.0091	0	0	0	71.4286	73.8739	105.405	47.6191	20.9091	40.915
Fig.4c
Time/hr	Wt+DMSO			Wt+Val			ΔsodA+Val			ΔkatA+Val
0	100	100	100	100	100	100	100	100	100	100	100	100
2	119.403	101.852	87.1429	100	72.2222	95.7143	20.3488	9.85915	30.4865	91.6667	121.569	68.5185
4	74.6269	124.074	102.857	74.6269	79.6296	52.8571	5.23256	1.61972	6.37297	100	105.882	95.679
6	144.776	105.556	142.857	17.1642	10.9259	26.4286	0.406977	0.0633803	0.502162	30.5556	47.0588	26.5432
8	98.5075	112.963	90	4.1791	9.07407	4.57143	0.0125581	0.00774648	0.0562162	12.7778	20.5882	6.79012
10	105.97	94.4444	98.5714	0.462687	0.125926	0.385714	0.00081395	0.00069014	0.00135135	0.75	0.705882	0.845679
Fig.4d
wt			ΔsodA
val	Para	DMSO	val	Para	DMSO
24.4384	6.40022	4.40978	23.0066	43.6327	5.97819
8.64569	5.91874	3.01447	33.1431	18.9598	4.86919
13.916	15.1537	3.28433	15.3296	5.46794	7.34807
16.6738	7.51747	2.95026	9.58639	5.24185	6.20519
5.94398	5.56767	4.63077	10.1226	5.68609	5.42663
19.3334	9.80021	3.17013	20.4595	5.0323	3.72433
9.59693	6.00626	3.72585	11.4235	4.31156	7.35788
41.1651	6.1896	3.42211	12.5866	8.75201	5.59798
13.7849	9.83815	3.0871	13.1194	6.30682	4.60102
23.2063	7.00049	2.86025	12.6164	5.1564	6.21462
15.4225	4.99267	3.13121	31.1863	4.0006	5.26365
5.01343	5.55359	3.633	12.6357	7.87813	5.24971
16.2721	6.49915	3.08379	10.1857	9.76293	3.99076
18.1985	3.94853	3.22152	31.7747	4.78886	4.34337
22.1146	6.26913	3.24831	13.8644	6.83838	5.79661
16.9884	5.82275	3.19799	15.5749	4.36923	4.74489
16.3541	5.83418	3.52643	23.7558	16.6138	5.61238
15.8397	27.3296	3.30714	13.0552	7.38542	5.46783
11.0447	9.49712	3.2474	12.5145	4.59971	5.44614
6.80096	5.31576	3.49751	14.8892	7.43238	4.83611
12.352	5.82073	3.25354	7.78999	5.07681	4.41586
14.3387	9.21883	4.66045	9.06328	4.59746	6.36293
7.90033	6.79935	7.61767	28.9115	4.99921	4.27705
24.7848	5.76898	3.07295	9.25884	4.60381	6.1005
12.7426	5.78207	9.19298	20.5965	4.82735	4.22232
12.3954	5.5589	3.49403	21.2691	4.758	3.96232
10.6944	5.6289	3.37161	11.2938	4.89039	3.8605
19.102	5.35184	3.27621	13.9863	8.15472	4.03899
14.3687	5.51427	3.43778	14.7253	4.57225	4.50128
28.2606	5.60799	7.28893	25.0446	9.23419	4.46787
12.7401	5.33956	3.31667	10.2253	4.49833	5.85412
15.5522	5.5598	3.60165	21.6928	4.50418	4.11226
13.4511	5.73417	3.34203	7.61024	5.26061	4.46394
8.07475	4.87395	3.24471	17.1361	5.07018	4.0003
27.9984	23.5944	2.88849	23.6762	4.84609	5.50313
10.553	5.76072	3.14531	12.707	4.56552	5.06108
26.0535	5.4246	2.91627	28.4359	4.45455	4.76353
16.9491	4.75837	3.01199	15.9026	4.50559	4.60781
9.57104	8.71386	4.39721	24.1228	4.92737	5.19083
8.23331	8.89136	3.5208	16.4844	5.04617	5.31152
8.809	9.10831	3.19042	22.4521	4.48712	5.02246
16.2451	8.50794	2.88471	14.9168	4.369	3.85966
12.7382	5.70047	3.16387	19.9421	4.4711	8.91667
16.0928	7.01377	3.11733	12.6022	5.33763	4.32791
50.1301	4.89387	5.0513	30.75	4.08302	4.14877
25.2907	25.2445	2.9655	10.1443	5.2933	3.94781
28.5724	5.05261	3.15298	8.99536	4.79801	3.97379
12.5172	5.39339	3.26632	20.2621	6.96715	3.76853
11.5083	4.84295	3.57716	17.1331	4.39077	4.02194
7.20903	4.63318	2.09773	15.6443	5.59265	4.12896
12.2988	4.83751	6.4347	8.78738	4.66414	4.19128
8.76199	5.62402	3.20198	12.6434	4.88106	4.13054
7.9024	5.48787	3.13577	8.58917	4.016	4.2916
6.38345	5.61033	5.24173	17.7974	4.44039	5.16171
7.38604	7.65878	2.95002	11.6832	5.00711	4.23544
8.06452	10.235	3.46271	19.2949	4.95132	3.84162
13.5215	6.74294	2.71786	12.8373	4.78242	6.30695
6.42225	12.5061	3.47062	17.2233	4.27061	6.10975
20.0646	10.2758	3.9566	12.381	5.24094	4.25103
10.7301	8.10242	5.19376	7.48892	4.2678	4.03766
6.33919	8.14982	5.48468	8.7604	5.50936	3.93318
7.96612	6.82971	3.21537	16.8533	6.03288	4.23717
7.02899	9.22667	3.32071	12.2954	5.25667	4.48806
8.58246	4.2275	4.01488	15.0819	4.2044	4.39385
12.3823	8.31564	2.87872	8.48897	6.78478	6.15664
5.55439	10.8328	2.9228	10.7243	4.76417	4.94953
7.32561	9.95156	3.80312	13.6493	4.66507	3.60301
6.21313	9.28334	3.71618	10.8474	4.34085	4.63266
4.9191	9.53012	2.88088	18.9799	3.88171	4.06314
9.877	8.41999	2.82936	7.66548	4.67467	6.32317
10.6593	8.12657	2.9032	14.105	4.75833	3.47641
9.72083	6.03119	3.41624	11.4468	4.22048	4.3175
16.8509	4.41224	2.19331	10.6001	4.08932	4.31019
11.0468	9.25708	2.90227	14.3234	5.44679	5.36275
11.5002	15.1943	3.71875	21.4014	4.29208	6.22872
8.29185	4.4707	3.20351	7.42385	4.82867	3.65053
21.547	7.92458	4.7424	8.28702	3.83403	5.33976
14.3293	18.9369	3.31721	13.7519	4.16506	4.02938
12.4719	5.09563	3.30557	12.1971	4.75101	4.07365
8.90736	5.31766	3.33259	9.06664	4.97876	4.33183
9.49272	4.63777	4.36282	11.9249	4.77461	3.99364
8.69215	7.13443	3.17771	7.61049	4.26408	3.76139
12.9974	6.79096	3.49051	8.61802	4.87728	4.02068
7.8658	10.1313	3.05631	16.9369	4.26175	3.80747
7.9931	5.23282	2.59216	8.85846	4.08299	4.0798
6.03529	4.66848	6.52749	10.3267	5.24442	5.94887
7.18006	7.71645	3.0998	10.3615	4.3577	3.40808
10.9352	4.69633	4.73371	10.0417	4.2582	3.77271
20.6478	4.68372	3.35975	21.2821	4.77076	5.34284
4.76952	8.76572	3.16617	25.829	10.7022	5.69674
8.16476	6.71291	3.15445	29.5553	4.49451	3.77241
5.93516	4.76143	3.24921	23.7467	4.37081	8.26427
10.6596	7.25602	3.13906	22.2584	4.69038	7.65452
4.90095	6.43531	3.1787	20.6051	4.14776	3.55567
17.8961	8.08267	3.32192	36.446	4.84396	6.60504
5.17788	5.55175	3.60803	25.287	6.22623	11.9527
5.49782	6.43619	5.97218	30.2329	4.65372	4.42393
5.98379	4.53317	5.15419	25.3074	4.64196	3.96823
5.742	5.01211	3.1981	19.4202	6.62269	9.22196
5.45904	6.10655	3.0692	55.2067	5.78031	9.28183
7.39775	5.38317	3.07606	24.0826	5.82853	7.16212
6.6917	4.67111	3.34353	26.0441	4.07078	3.48826
6.6654	5.46597	3.40867	13.4283	6.3427	5.22532
10.7726	4.91784	3.76082	12.4865	3.99471	4.55273
8.25666	10.0777	2.88664	21.5796	4.48965	3.68529
7.93956	6.72414	3.33012	16.3684	5.20513	5.13393
10.0556	9.78464	3.35973	17.4076	5.12893	5.83368
7.95375	8.36444	2.53259	14.3902	7.85764	3.66032
5.64274	5.66786	5.79637	25.3095	9.98926	6.37238
13.4571	5.89386	3.56173	22.1631	4.76213	3.33473
7.02726	6.49915	3.03194	36.3666	3.74058	3.42309
13.4839	6.33904	3.04561	57.1964	5.75324	3.97357
6.8479	8.87464	3.23339	61.7414	5.3398	3.48626
8.34751	8.18614	14.9735	32.8119	5.50948	6.57599
6.83749	3.9935	5.88231	27.0572	5.29718	6.29723
7.98035	8.71762	4.58784	15.7061	3.51697	2.83908
5.71281	25.7252	3.17376	21.7506	6.81127	5.60538
6.57519	5.106	3.00171	23.9887	7.5665	3.70527
11.4651	5.04697	4.58688	18.9009	5.75605	4.23625
8.9576	5.98394	3.99094	16.7189	5.07157	3.74962
13.2026	5.54229	3.24086	13.5866	3.8061	4.29037
12.2474	5.89387	3.12641	27.7049	4.81268	3.48269

## Sheet: Fig.5
Fig.5b
Time/hr	Wt+DMSO			Wt+val			Δndh+val			ΔndhF+val			ΔsdhC+val			ΔglpD+val			ΔpdhB+val
0	100	100	100	100	100	100	100	100	100	100	100	100	100	100	100	100	100	100	100	100	100
2	119.403	101.852	87.1429	100	72.2222	95.7143	45.2381	93.1818	93.1818	65.7895	64.7059	70.8333	53.3333	76.3636	24.2857	96.6667	63.8298	68.0851	113.333	64.6154	50
4	74.6269	124.074	102.857	74.6269	79.6296	52.8571	0.232143	26.8182	26.8182	25.7895	2.17647	18.3333	4.4	8.90909	2.78571	56.6667	55.3191	55.3191	90	12.6154	38.3333
6	144.776	105.556	142.857	17.1642	10.9259	26.4286	0.014286	2.13636	2.13636	0.076842	0.490196	1.125	0.533333	0.709091	0.514286	34.1667	15	38.2979	4	1.66154	27.6667
8	98.5075	112.963	90	4.1791	9.07407	4.57143	0.001488	0.454545	0.00392157	0.048421	0.039216	0.166667	0.16	0.0490909	0.0885714	0	5.53191	15.7447	0.566667	0.123077	0.233333
10	105.97	94.4444	98.5714	0.462687	0.125926	0.385714	0.000417	0.0881818	0.000941176	0.015474	0.012667	0.037708	0.0421333	0.0090909	0.0167143	1.15	0.196808	0.238298	0.0114667	0.0304615	0.0316667
Fig.5c
Time/hr	Wt+DMSO			Wt+val			ΔqcrA+val			ΔqcrB+val			ΔqcrC+val
0	100	100	100	100	100	100	100	100	100	100	100	100	100	100	100
2	119.403	101.852	87.1429	100	72.2222	95.7143	81.1321	73.6842	54.054	15	13.2727	11.7647	12.4615	14.4186	19.6774
4	74.6269	124.074	102.857	74.6269	79.6296	52.8571	71.6981	91.2281	48.6487	0.43	0.381818	3.33333	3.69231	0.325581	5.80645
6	144.776	105.556	142.857	17.1642	10.9259	26.4286	37.3585	65.7895	33.7838	0.15	0.109091	1.80392	0.076923	0.063953	1.77419
8	98.5075	112.963	90	4.1791	9.07407	4.57143	19.0566	28.9474	14.8649	0.0355	0.012909	0.078431	0.007692	0.013953	0.109677
10	105.97	94.4444	98.5714	0.462687	0.125926	0.385714	6.22642	8.77193	7.2973	0.0125	0.010727	0.017647	0.008846	0.012791	0.002645
Fig.5d
Time/hr	Wt+DMSO			Wt+val			ΔctaC+val			ΔctaD+val			ΔctaE+val			ΔctaF+val
0	100	100	100	100	100	100	100	100	100	100	100	100	100	100	100	100	100	100
2	119.403	101.852	87.1429	100	72.2222	95.7143	92.5	45.1353	18.4615	72.5	35.1091	18.7097	44.2857	25.2707	25.5263	32.4528	33.8546	54.4444
4	74.6269	124.074	102.857	74.6269	79.6296	52.8571	115	39.4501	2.46154	25	9.57242	3.12903	23.5714	9.5203	3.78947	8.30189	4.73322	3.44444
6	144.776	105.556	142.857	17.1642	10.9259	26.4286	15	5.12849	0.307692	8.75	3.33216	1.19355	4.28571	1.71843	0.447368	1.69811	1.50974	2.44444
8	98.5075	112.963	90	4.1791	9.07407	4.57143	2.75	0.9451	0.0430769	1.5	0.539627	0.0806452	0.642857	0.241381	0.0368421	0.566038	0.213864	0.0555556
10	105.97	94.4444	98.5714	0.462687	0.125926	0.385714	0.19	0.073654	0.0184615	0.18	0.065156	0.00929032	0.157143	0.058562	0.00921053	0.040755	0.019992	0.0155556
Fig.5e
Time/hr	Wt+DMSO			Wt+val			ΔcccA+val			ΔcccB+val			ΔccdA+val			ΔresA+val
0	100	100	100	100	100	100	100	100	100	100	100	100	100	100	100	100	100	100
2	119.403	101.852	87.1429	100	72.2222	95.7143	75	73.913	50	41.6393	87.5	36.2319	7.2549	3.46154	41.4286	28.0556	17.4419	19.8915
4	74.6269	124.074	102.857	74.6269	79.6296	52.8571	13.4211	39.1304	13.5	7.04918	11.25	23.1884	3.97059	0.820513	2.57143	0.261111	3.95349	2.96605
6	144.776	105.556	142.857	17.1642	10.9259	26.4286	0.868421	23.913	0.6	1.63934	0.578125	11.3043	0.843137	0.282051	0.117143	0.180556	0.084884	0.510421
8	98.5075	112.963	90	4.1791	9.07407	4.57143	0.0592105	6.52174	0.25	0.0409836	0.025	5.94203	0.147059	0.016667	0.011429	0.018889	0.023256	0.095061
10	105.97	94.4444	98.5714	0.462687	0.125926	0.385714	0.0223684	1.19565	0.1	0.0295082	0.0210938	1.53623	0.002255	0.004103	0.000914	0.00625	0.013953	0.007832
Fig.5f
Time/hr	Wt+DMSO			Wt+val			ΔqoxB+val			ΔcydA+val
0	100	100	100	100	100	100	100	100	100	100	100	100
2	119.403	101.852	87.1429	100	72.2222	95.7143	10.2857	9.87654	7.07525	54.8649	43.617	42.4031
4	74.6269	124.074	102.857	74.6269	79.6296	52.8571	4.28571	7.53086	3.96531	6.48649	7.65957	8.35172
6	144.776	105.556	142.857	17.1642	10.9259	26.4286	2.85714	1.25926	1.39594	1.18919	0.978723	1.63173
8	98.5075	112.963	90	4.1791	9.07407	4.57143	1.25714	0.587654	0.632922	0.064865	0.061277	0.345077
10	105.97	94.4444	98.5714	0.462687	0.125926	0.385714	0.742857	0.008272	0.253921	0.016757	0.005319	0.022874
Fig.5g
Time/hr	Wt+DMSO			Wt+val			ΔrecA+val			ΔrecAΔqcrA+val
0	100	100	100	100	100	100	100	100	100	100	100	100
2	140	74.2857	101.587	85	72.2222	95.7143	20.8571	38.5714	20.6349	134.177	176.596	73.2558
4	84.2857	102.857	196.825	74.6269	79.6296	52.8571	5	8.85714	0.206349	25.3165	136.17	20.9302
6	72.8571	120	98.4127	17.1642	10.9259	26.4286	0.302857	0.857143	0.0634921	3.41772	6.08511	30.6977
8	117.143	117.143	184.127	4.1791	9.07407	4.57143	0.0222857	0.0185714	0.00507937	0.43038	0.217021	0.160465
10	50	88.5714	152.381	0.462687	0.125926	0.385714	0.00148571	0.0003	0.00031746	0.037975	0.05	0.057674
Fig.5h
wt		ΔqcrA
val	DMSO	val	DMSO
14.063	6.00636	7.2055	2.15637
14.3501	3.39815	6.09926	2.02215
18.14	2.86399	8.96286	2.09574
18.7076	3.00281	5.67426	2.01082
15.9394	2.6911	4.44406	3.52917
12.1127	3.21733	4.75983	2.00634
16.279	2.74044	5.55334	2.02088
17.3862	2.69742	13.7495	2.79746
12.6676	3.61968	13.4759	2.9457
11.9299	2.71514	4.79924	3.02155
15.3036	2.90606	5.01352	2.06444
14.7984	3.12798	18.0504	2.42229
12.1215	3.2338	7.03005	1.99025
14.9709	3.13481	5.39913	2.01884
17.6328	2.77803	4.60212	3.08081
12.9979	2.87447	4.82725	2.15938
19.3363	3.0028	5.1016	2.23741
16.7752	3.50781	5.38127	2.01049
16.176	3.22824	5.83859	2.32179
17.3112	3.21169	4.89422	2.10392
12.3713	3.70931	4.90682	2.40858
15.6342	2.92216	5.80056	2.0201
13.2643	3.13022	4.49414	2.16719
11.5062	3.16294	4.65052	2.18657
15.401	3.14866	5.16211	2.21333
16.3463	2.79452	4.93576	3.07477
11.9645	2.92612	7.11253	2.07971
11.7733	3.8049	6.38116	2.48502
12.8416	4.51237	7.67587	2.53658
13.0066	3.07545	4.32479	2.15734
12.8245	3.08771	4.37782	6.87942
11.6595	3.16078	9.28917	2.04722
12.7622	3.42544	6.41976	2.14633
16.2593	2.88783	6.62136	2.05236
15.9988	3.10132	6.32349	2.27735
18.0309	3.08652	10.2069	1.97002
12.6268	2.82278	5.3599	2.17433
18.5485	3.22805	7.11785	2.13311
16.4242	3.18221	4.3651	2.05307
15.4397	2.88463	4.87389	1.97728
13.0373	3.2194	6.17996	2.03728
17.3827	3.0875	4.76666	2.13149
15.9789	3.42127	4.86799	6.88767
14.0782	2.8518	4.08387	2.0399
12.6468	2.70798	5.80231	2.05947
11.897	3.34711	4.80076	2.03968
25.687	3.03319	6.46273	2.145
14.4713	3.03379	4.1708	2.16035
11.3399	4.17903	3.92505	1.94228
15.4047	2.93096	5.67404	2.01323
12.7883	2.88477	7.01888	1.92799
12.8333	3.19795	5.77153	7.62674
16.3724	2.90912	4.11511	2.0379
16.0132	3.36351	13.9248	2.1295
15.1596	2.88955	4.51736	2.24542
11.9377	3.20076	6.23738	2.08777
12.2716	3.46327	10.683	2.37962
17.6163	2.91618	8.37778	2.15477
12.2458	2.63252	4.80766	1.97952
13.4095	3.15554	6.66451	1.95267
13.734	6.87274	5.31413	1.98012
14.9574	3.39425	14.1216	1.93904
14.0699	3.32372	5.21524	2.01494
13.6436	3.22597	6.35826	3.98043
12.4108	3.21309	9.59335	4.32452
15.3507	3.24325	4.83545	2.08753
16.6196	2.78098	7.03948	2.12656
12.4222	4.44947	4.30779	2.04336
13.8741	3.29613	4.65161	2.25545
12.728	6.62444	9.71678	2.11669
14.5467	2.6958	6.71512	2.12866
14.9947	3.18288	6.01468	1.90123
12.7684	5.95704	7.65882	1.92522
14.4076	2.859	8.19181	1.87072
11.558	3.11218	4.38143	2.06008
12.5184	4.86067	4.34026	1.91133
14.0626	2.77587	4.6264	2.11758
17.1854	2.74082	4.88319	2.13039
12.9752	2.86173	5.31474	1.97477
12.1212	2.96545	4.2042	1.86968
13.8211	3.0126	5.40029	1.91683
12.8875	3.15669	4.57716	1.87953
12.888	2.63465	4.31369	2.02868
15.8169	3.05675	4.69953	2.30058
19.9406	3.49111	5.00452	1.95038
21.5911	3.83323	4.0764	2.1467
12.6299	4.12447	5.82266	2.14184
20.0341	2.80081	5.07254	2.03166
22.3011	3.18816	4.3883	1.92507
20.6463	2.6816	7.37087	2.00245
16.6422	2.92971	5.58311	1.70561
21.6763	3.05141	4.27892	2.08318
16.9343	2.59137	4.45216	2.04834
19.9608	2.77585	5.16314	1.85304
19.3766	3.13139	4.03933	1.89318
24.7153	2.84527	4.73785	1.89552
22.0673	2.97653	4.24753	1.94418
30.9015	2.77698	5.09455	2.02518
20.0694	3.15218	4.3181	1.94853
19.7254	2.90903	10.4685	2.05966
18.483	5.06075	6.78716	1.97685
20.7069	2.91312	4.37883	1.92934
16.3376	3.01468	6.55767	2.54054
38.2747	2.70285	4.20481	1.9305
22.8855	4.78589	4.61936	2.01648
16.7288	2.8937	4.55986	2.23978
14.9913	4.98716	4.36879	2.0092
23.3255	3.02289	4.73226	2.80986
16.7615	2.81729	5.36885	1.86213
21.3736	2.82814	6.22294	1.93861
22.7121	2.92813	4.20718	1.9131
14.1661	2.88273	4.33771	1.86934
13.5764	2.76964	4.71228	1.97707
16.1952	2.81684	4.98597	1.89505
15.8543	2.91411	4.17424	1.91309
20.5962	2.93425	4.51296	2.6121
14.688	2.71153	6.48764	1.99071
20.9909	2.55454	4.78438	2.07125
19.1427	2.55282	5.87082	2.01244
28.6263	2.55626	9.01694	2.10712
17.6361	2.69268	8.39405	2.00209
17.8316	2.78398	10.0875	1.9672

## Sheet: SuppFig.S1
SuppFig.S1a
Exponential phase								Stationary phase
Time	wt + DMSO			wt +val				Time	wt + DMSO			wt +val
0:00:00	952	982	644	1082	984	736		0:00:00	794	752	754	805	818	684
0:00:42	949	1003	633	1099	979	765		0:00:42	733	855	680	734	819	710
0:01:24	879	1017	698	1016	1089	741		0:01:24	806	834	738	745	817	775
0:02:06	882	1017	680	1109	965	701	Add antibiotics	0:02:06	749	798	797	810	790	738
0:02:48	718	913	733	2949	1968	978		0:02:48	757	834	719	1473	1625	1461
0:03:30	951	939	694	2846	2061	1200		0:03:30	802	742	766	1445	1615	1432
0:04:12	958	996	717	2961	1974	1202		0:04:12	759	824	719	1458	1628	1436
0:04:54	928	981	626	2822	1911	1292		0:04:54	738	765	741	1333	1648	1394
0:05:36	957	1014	710	2855	1841	1113		0:05:36	758	827	748	1420	1522	1385
0:06:18	909	1122	622	2944	1844	1168		0:06:18	789	773	775	1370	1610	1468
0:07:00	953	1148	668	2887	1946	1228		0:07:00	746	780	808	1378	1568	1330
0:07:42	909	1044	650	2885	1893	1143		0:07:42	774	743	705	1289	1502	1310
0:08:24	893	1136	671	2812	1883	1137		0:08:24	751	764	718	1308	1439	1223
0:09:06	1022	1137	635	2952	1791	1112		0:09:06	765	776	744	1250	1449	1284
0:09:48	1042	1147	635	2946	1867	1126		0:09:48	785	797	655	1176	1497	1265
0:10:30	953	1152	693	2881	1956	1086		0:10:30	764	762	708	1296	1402	1191
0:11:12	969	1258	629	2819	1913	1079		0:11:12	760	768	723	1263	1404	1232
0:11:54	1030	1151	631	2871	1975	1164		0:11:54	758	755	752	1234	1407	1254
0:12:36	954	1277	601	2924	1896	1037		0:12:36	725	739	744	1211	1443	1203
0:13:18	994	1186	636	2862	2060	1109		0:13:18	743	748	707	1178	1409	1240
0:14:00	993	1252	609	2934	1964	1080		0:14:00	687	771	691	1160	1347	1201
0:14:42	984	1228	557	2932	1886	1073		0:14:42	728	746	698	1145	1334	1249
0:15:24	1048	1256	591	2872	2009	1082		0:15:24	743	727	760	1209	1302	1180
0:16:06	1016	1224	575	2854	1969	1004		0:16:06	731	767	763	1187	1289	1175
0:16:48	981	1334	606	2878	1952	1069		0:16:48	804	760	645	1217	1312	1164
0:17:30	1019	1254	594	2934	1922	1083		0:17:30	761	710	736	1152	1348	1157
0:18:12	1046	1218	631	2979	1960	1087		0:18:12	758	717	712	1083	1236	1143
0:18:54	1022	1251	611	2854	1931	1064		0:18:54	742	758	697	1075	1255	1167
0:19:36	1045	1224	661	2927	1876	1048		0:19:36	703	756	695	1174	1305	1136
0:20:18	1106	1283	641	2892	1886	1007		0:20:18	693	751	753	1151	1255	1112
0:21:00	1087	1265	657	2839	1828	997		0:21:00	763	683	756	1059	1258	1082
0:21:42	1147	1363	574	2859	1869	1011		0:21:42	737	764	756	1071	1230	1070
0:22:24	1158	1350	603	2845	1854	1059		0:22:24	790	762	796	1079	1246	1118
0:23:06	1038	1326	634	2783	1828	989		0:23:06	774	702	724	1069	1265	1075
0:23:48	1028	1339	686	2799	1876	1056		0:23:48	787	771	756	1031	1240	1091
0:24:30	1111	1334	622	2832	1792	1047		0:24:30	803	773	763	1060	1122	1048
0:25:12	1142	1287	641	2856	1838	1025		0:25:12	752	692	730	1034	1193	1068
0:25:54	1109	1340	632	2891	1856	1013		0:25:54	792	764	787	1062	1109	1020
0:26:36	1149	1345	682	2772	1754	1036		0:26:36	758	769	730	1059	1128	1044
0:27:18	1108	1308	696	2845	1735	1009		0:27:18	743	769	722	1057	1105	1012
0:28:00	1145	1345	629	2813	1774	968		0:28:00	697	819	743	1025	1138	994
0:28:42	1114	1286	678	2833	1758	1040		0:28:42	767	752	733	999	1160	960
0:29:24	1144	1346	688	2689	1758	1052		0:29:24	780	733	728	965	1015	1058
0:30:06	1113	1363	701	2799	1751	970		0:30:06	780	734	767	1019	1081	927
0:30:48	1157	1288	678	2744	1635	1015		0:30:48	722	776	691	937	1083	991
SuppFig.S1b
Exponential phase
Time (min)	untreated			val 1 µM			val 10 µM			val 100 µM
4	82090	80610	189634	262944	218936	332440	348538	304924	286350	524936	441983	367085
6	90227	88340	194174	264455	222651	333732	397621	297345	287506	488113	464953	363289
8	94455	95214	197088	262604	223971	331922	252766	255460	285873	346388	511383	362118
10	97389	100712	204466	260617	223590	328684	254154	250166	282131	529304	530529	359438
12	98123	101194	212486	258073	223073	325813	213602	249826	277981	656102	421503	349599
14	102559	105695	222053	257664	221726	320437	224543	246696	275014	383823	515003	359723
16	107834	173099	227156	257283	223168	314491	268102	247771	272075	389851	522514	343312
Stationary phase
Time (min)	untreated			val 1 µM			val 10 µM			val 100 µM
4	53940	61353	70983	279750	297563	298842	318355	339679	309293	425000	411229	428035
6	55499	65774	73697	279491	296351	299250	308272	328684	307265	516690	507872	454706
8	57131	69463	75028	277464	293984	295467	287112	326711	302026	583926	470655	474614
10	58863	72299	75181	273136	292432	292841	299400	313633	304843	418033	498700	483323
12	60513	74617	76615	271680	289235	291806	272116	310055	317076	441330	514894	493380
14	62396	77079	76603	266373	288023	285411	317553	304761	287357	406140	624301	438064
16	64836	78338	77082	265121	284594	282880	256548	339107	303196	423844	468232	417979

## Sheet: SuppFig.S2
SuppFig.S2
sample 'pH / Time	0 h			10 h
wt +DMSO	7.87	7.84	7.8	7.82	7.81	7.79
wt + val	7.9	7.85	7.87	7.97	7.95	7.96
ΔrecA + DMSO	7.86	7.8	7.91	7.82	7.8	7.8
ΔrecA+ val	7.81	7.89	7.9	7.85	7.85	7.84
ΔsodA + DMSO	7.86	7.8	7.91	7.82	7.8	7.8
ΔsodA + val	7.81	7.89	7.9	7.85	7.85	7.84
ΔqcrA + DMSO	7.88	7.84	7.86	7.76	7.73	7.74
ΔqcrA + val	7.8	7.82	7.79	7.85	7.84	7.87
ΔqcrB + DMSO	7.78	7.83	7.85	7.74	7.72	7.77
ΔqcrB + val	7.91	7.88	7.9	7.84	7.83	7.86

## Sheet: SuppFig.S3
SuppFig.S3a
Time (h)	DMSO			val
0	100	100	100	100	100	100
2	160	356.818	545.946	5.1163	29.444	36.786
4	213.333	572.727	540.541	0.0872	4.444	4.286
6	186.667	454.545	470.27	0.0616	0.417	0.929
8	164	511.364	400	0.0017	0.131	0.139
10	166.667	272.727	351.351	0	0.059	0.027
SuppFig.S3b
Time (h)	DMSO			val
0	100	100	100	100	100	100
2	76.471	72	77.612	52.83	34.146	57.576
4	104.412	146.667	134.328	16.981	2.439	5.303
6	114.706	1760	232.836	0.532	0.128	0.076
8	155.882	184	246.269	0.003	0.001	0
10	213.235	320	344.776	1e-06	0	0

## Sheet: SuppFig.S4
SuppFig.S4a
Time/hr	Wt+DMSO			Wt+val			Δlyt +DMSO			Δlyt +val
0	100	100	100	100	100	100	100	100	100	100	100	100
2	119.403	101.852	87.1429	85	72.2222	95.7143	152.941	71.0526	111.997	150.98	64.4737	107.727
4	74.6269	124.074	102.857	74.6269	79.6296	52.8571	115.686	75	95.3431	105.882	39.4737	72.678
6	144.776	105.556	142.857	17.1642	10.9259	26.4286	109.804	67.1053	88.4546	47.0588	12.5	29.7794
8	98.5075	112.963	90	4.1791	9.07407	4.57143	162.745	82.8947	122.82	20.5882	0.723684	10.656
10	105.97	94.4444	98.5714	0.462687	0.125926	0.385714	74.5098	82.8947	78.7023	0.215686	0.256579	0.236133
SuppFig.S4b
Time/hr	Wt+DMSO			Wt+val			Δprophages +DMSO			Δprophages +val
0	100	100	100	100	100	100	100	100	100	100	100	100
2	119.403	101.852	87.1429	85	72.2222	95.7143	112	62.7737	88.2974	27.5	53.4884	92.4866
4	74.6269	124.074	102.857	74.6269	79.6296	52.8571	73.1707	92.3942	65.7824	3.75	13.9535	37.7727
6	144.776	105.556	142.857	17.1642	10.9259	26.4286	88.5366	70.073	64.3048	0.766667	0.762791	22.0957
8	98.5075	112.963	90	4.1791	9.07407	4.57143	66.1539	79.854	51.0652	0.0225	0.153488	6.57132
10	105.97	94.4444	98.5714	0.462687	0.125926	0.385714	97.7273	84.365	44.6947	0.005417	0.002884	1.4037

## Sheet: SuppFig.S5
SuppFig.S5a
Time (h)	wt			ΔrecA			ΔsodA			ΔndhF			ΔsdhC			ΔqcrA			ΔqcrB			ΔqcrC			ΔctaC			ΔctaD			ΔctaE			ΔctaF			ΔccdA			ΔresA			ΔqoxB			ΔcydA
0	0.091	0.093	0.091	0.088	0.09	0.092	0.087	0.084	0.082	0.093	0.094	0.095	0.122	0.12	0.096	0.088	0.091	0.096	0.092	0.092	0.092	0.089	0.089	0.092	0.088	0.102	0.099	0.092	0.111	0.112	0.09	0.091	0.091	0.105	0.108	0.09	0.094	0.09	0.09	0.11	0.115	0.116	0.091	0.107	0.109	0.091	0.09	0.09
0.5	0.092	0.096	0.094	0.089	0.091	0.093	0.104	0.109	0.118	0.094	0.095	0.097	0.101	0.099	0.098	0.091	0.092	0.096	0.093	0.091	0.092	0.092	0.093	0.096	0.089	0.091	0.091	0.092	0.093	0.09	0.091	0.092	0.093	0.092	0.089	0.089	0.093	0.091	0.092	0.09	0.091	0.089	0.092	0.09	0.089	0.092	0.092	0.091
1	0.104	0.109	0.107	0.094	0.096	0.097	0.087	0.087	0.089	0.096	0.097	0.098	0.109	0.106	0.105	0.099	0.101	0.107	0.097	0.096	0.097	0.1	0.101	0.104	0.093	0.095	0.095	0.096	0.097	0.1	0.094	0.096	0.097	0.096	0.094	0.094	0.097	0.095	0.097	0.093	0.094	0.093	0.094	0.093	0.093	0.095	0.095	0.095
1.5	0.147	0.158	0.154	0.106	0.109	0.113	0.091	0.091	0.093	0.099	0.101	0.101	0.127	0.126	0.124	0.126	0.132	0.137	0.107	0.108	0.109	0.119	0.12	0.124	0.103	0.107	0.106	0.105	0.109	0.106	0.104	0.108	0.109	0.107	0.107	0.105	0.107	0.107	0.108	0.101	0.104	0.102	0.102	0.102	0.102	0.104	0.107	0.106
2	0.272	0.292	0.291	0.14	0.14	0.148	0.105	0.106	0.108	0.105	0.108	0.109	0.228	0.183	0.194	0.211	0.236	0.242	0.133	0.138	0.138	0.168	0.173	0.178	0.13	0.135	0.135	0.127	0.138	0.136	0.129	0.137	0.138	0.133	0.138	0.13	0.132	0.134	0.132	0.122	0.126	0.125	0.119	0.125	0.123	0.128	0.133	0.133
2.5	0.465	0.493	0.486	0.221	0.227	0.229	0.138	0.14	0.134	0.121	0.127	0.127	0.289	0.309	0.284	0.37	0.409	0.414	0.211	0.228	0.227	0.294	0.308	0.315	0.209	0.221	0.22	0.191	0.211	0.213	0.202	0.217	0.218	0.224	0.238	0.217	0.204	0.224	0.216	0.17	0.181	0.181	0.16	0.175	0.172	0.184	0.197	0.197
3	0.56	0.594	0.591	0.349	0.353	0.353	0.165	0.161	0.162	0.171	0.185	0.183	0.473	0.492	0.469	0.487	0.523	0.529	0.374	0.404	0.401	0.505	0.529	0.537	0.386	0.409	0.407	0.352	0.389	0.401	0.371	0.399	0.402	0.404	0.431	0.403	0.394	0.434	0.424	0.295	0.317	0.319	0.266	0.294	0.292	0.311	0.336	0.336
3.5	0.668	0.709	0.703	0.423	0.427	0.428	0.254	0.264	0.257	0.302	0.332	0.327	0.557	0.582	0.565	0.615	0.658	0.662	0.488	0.524	0.518	0.6	0.63	0.637	0.489	0.52	0.519	0.487	0.523	0.525	0.478	0.511	0.518	0.514	0.542	0.515	0.551	0.592	0.588	0.454	0.483	0.482	0.427	0.465	0.466	0.418	0.451	0.45
4	0.764	0.806	0.798	0.501	0.498	0.501	0.428	0.442	0.438	0.46	0.494	0.489	0.656	0.691	0.671	0.72	0.764	0.769	0.602	0.644	0.638	0.681	0.709	0.716	0.597	0.634	0.632	0.587	0.629	0.637	0.588	0.623	0.633	0.625	0.652	0.625	0.642	0.684	0.683	0.514	0.547	0.542	0.519	0.559	0.559	0.52	0.557	0.557
4.5	0.827	0.874	0.876	0.577	0.576	0.577	0.536	0.555	0.553	0.559	0.595	0.594	0.752	0.787	0.767	0.788	0.833	0.837	0.715	0.76	0.751	0.772	0.797	0.807	0.707	0.75	0.747	0.692	0.74	0.75	0.699	0.74	0.752	0.734	0.763	0.736	0.742	0.789	0.788	0.608	0.644	0.639	0.613	0.66	0.659	0.631	0.679	0.68
5	0.86	0.91	0.915	0.643	0.645	0.647	0.676	0.696	0.697	0.67	0.709	0.709	0.8	0.842	0.83	0.818	0.864	0.868	0.788	0.837	0.827	0.851	0.873	0.882	0.779	0.825	0.824	0.773	0.821	0.834	0.774	0.819	0.83	0.805	0.84	0.819	0.836	0.883	0.882	0.708	0.75	0.742	0.709	0.762	0.764	0.705	0.761	0.761
5.5	0.889	0.935	0.944	0.676	0.678	0.678	0.772	0.794	0.791	0.743	0.792	0.791	0.839	0.876	0.871	0.842	0.891	0.894	0.823	0.873	0.864	0.89	0.928	0.938	0.813	0.863	0.863	0.818	0.862	0.872	0.811	0.857	0.872	0.841	0.876	0.862	0.872	0.921	0.922	0.786	0.834	0.821	0.783	0.838	0.836	0.765	0.818	0.82
6	0.923	0.968	0.978	0.7	0.7	0.701	0.824	0.844	0.837	0.791	0.831	0.834	0.868	0.905	0.898	0.867	0.914	0.917	0.843	0.896	0.882	0.912	0.956	0.968	0.834	0.889	0.888	0.839	0.883	0.895	0.833	0.884	0.894	0.864	0.896	0.883	0.9	0.941	0.943	0.82	0.874	0.854	0.812	0.864	0.861	0.782	0.836	0.836
6.5	0.915	0.963	0.989	0.714	0.716	0.718	0.847	0.864	0.861	0.82	0.86	0.861	0.905	0.94	0.927	0.858	0.899	0.903	0.87	0.924	0.908	0.924	0.971	0.983	0.857	0.918	0.917	0.856	0.905	0.92	0.859	0.912	0.922	0.893	0.923	0.905	0.913	0.959	0.964	0.837	0.889	0.869	0.816	0.872	0.871	0.802	0.859	0.862
7	0.879	0.935	0.963	0.736	0.738	0.737	0.853	0.869	0.865	0.845	0.879	0.879	0.9	0.941	0.942	0.83	0.869	0.876	0.878	0.937	0.92	0.927	0.985	0.994	0.869	0.932	0.934	0.883	0.932	0.949	0.874	0.93	0.94	0.898	0.935	0.926	0.925	0.968	0.973	0.853	0.904	0.885	0.833	0.892	0.892	0.829	0.889	0.893
7.5	0.845	0.912	0.931	0.75	0.753	0.752	0.854	0.87	0.866	0.869	0.904	0.9	0.864	0.909	0.919	0.807	0.837	0.853	0.852	0.915	0.894	0.903	0.975	0.988	0.841	0.901	0.906	0.879	0.917	0.916	0.847	0.901	0.912	0.866	0.904	0.909	0.893	0.936	0.942	0.87	0.921	0.901	0.855	0.912	0.912	0.847	0.9	0.901
8	0.814	0.893	0.902	0.744	0.747	0.749	0.852	0.866	0.865	0.864	0.905	0.906	0.839	0.875	0.887	0.79	0.806	0.833	0.818	0.886	0.862	0.867	0.943	0.954	0.81	0.872	0.877	0.844	0.884	0.884	0.812	0.869	0.876	0.838	0.874	0.873	0.864	0.901	0.911	0.883	0.933	0.914	0.854	0.9	0.895	0.833	0.878	0.878
8.5	0.789	0.87	0.875	0.734	0.737	0.74	0.845	0.856	0.855	0.824	0.867	0.871	0.812	0.843	0.856	0.772	0.782	0.814	0.789	0.865	0.831	0.835	0.914	0.924	0.778	0.851	0.856	0.819	0.864	0.855	0.783	0.85	0.844	0.818	0.852	0.839	0.843	0.871	0.883	0.866	0.917	0.899	0.825	0.868	0.864	0.805	0.849	0.851
9	0.77	0.851	0.854	0.726	0.73	0.732	0.825	0.838	0.836	0.79	0.831	0.831	0.79	0.816	0.831	0.752	0.767	0.79	0.761	0.84	0.803	0.814	0.888	0.899	0.752	0.829	0.832	0.794	0.843	0.821	0.755	0.826	0.813	0.793	0.831	0.814	0.82	0.845	0.853	0.837	0.887	0.871	0.797	0.847	0.839	0.78	0.827	0.83
9.5	0.752	0.826	0.833	0.717	0.719	0.72	0.806	0.817	0.815	0.76	0.807	0.802	0.764	0.79	0.807	0.731	0.746	0.764	0.743	0.816	0.78	0.782	0.86	0.872	0.733	0.805	0.808	0.77	0.822	0.799	0.732	0.801	0.789	0.769	0.809	0.79	0.783	0.816	0.826	0.816	0.866	0.846	0.774	0.826	0.819	0.757	0.805	0.812
10	0.732	0.806	0.819	0.704	0.705	0.708	0.775	0.786	0.786	0.733	0.784	0.774	0.745	0.771	0.79	0.71	0.725	0.743	0.722	0.79	0.765	0.751	0.82	0.833	0.715	0.78	0.782	0.752	0.798	0.775	0.714	0.773	0.766	0.75	0.786	0.773	0.751	0.785	0.796	0.797	0.847	0.825	0.754	0.809	0.8	0.735	0.783	0.79
10.5	0.713	0.785	0.804	0.697	0.696	0.697	0.749	0.763	0.763	0.71	0.759	0.75	0.721	0.751	0.775	0.692	0.71	0.718	0.708	0.766	0.746	0.735	0.795	0.808	0.697	0.76	0.759	0.737	0.776	0.757	0.692	0.749	0.742	0.727	0.76	0.756	0.714	0.759	0.771	0.775	0.824	0.801	0.738	0.786	0.78	0.719	0.761	0.766
11	0.699	0.77	0.79	0.685	0.684	0.688	0.728	0.742	0.742	0.691	0.736	0.728	0.696	0.735	0.769	0.674	0.696	0.697	0.693	0.75	0.732	0.717	0.767	0.782	0.679	0.735	0.737	0.725	0.753	0.74	0.676	0.727	0.734	0.702	0.75	0.745	0.677	0.732	0.745	0.752	0.796	0.779	0.725	0.765	0.76	0.704	0.742	0.749
11.5	0.692	0.754	0.776	0.675	0.677	0.677	0.71	0.72	0.725	0.674	0.715	0.71	0.683	0.724	0.764	0.659	0.681	0.678	0.68	0.732	0.725	0.701	0.744	0.759	0.664	0.713	0.717	0.715	0.732	0.724	0.659	0.704	0.717	0.686	0.729	0.745	0.647	0.712	0.723	0.731	0.774	0.759	0.714	0.748	0.742	0.696	0.724	0.73
12	0.684	0.741	0.768	0.663	0.665	0.665	0.691	0.701	0.707	0.664	0.692	0.693	0.673	0.713	0.762	0.645	0.669	0.661	0.668	0.714	0.715	0.686	0.74	0.764	0.648	0.694	0.699	0.708	0.711	0.704	0.646	0.687	0.701	0.672	0.713	0.744	0.622	0.689	0.699	0.714	0.754	0.741	0.707	0.732	0.726	0.686	0.712	0.713
12.5	0.679	0.727	0.768	0.654	0.652	0.654	0.672	0.684	0.69	0.653	0.675	0.677	0.664	0.728	0.758	0.631	0.653	0.647	0.658	0.703	0.705	0.67	0.72	0.719	0.632	0.677	0.678	0.701	0.693	0.684	0.631	0.669	0.685	0.656	0.703	0.739	0.598	0.662	0.675	0.697	0.742	0.729	0.697	0.717	0.711	0.677	0.701	0.698
13	0.673	0.719	0.759	0.64	0.64	0.642	0.653	0.667	0.675	0.647	0.662	0.664	0.661	0.983	0.758	0.619	0.639	0.631	0.644	0.688	0.695	0.656	0.7	0.709	0.615	0.656	0.661	0.694	0.673	0.666	0.614	0.652	0.668	0.64	0.689	0.731	0.574	0.635	0.648	0.683	0.728	0.715	0.692	0.702	0.695	0.672	0.689	0.687
13.5	0.664	0.707	0.753	0.632	0.63	0.631	0.639	0.65	0.66	0.639	0.645	0.652	0.655	0.746	0.852	0.605	0.626	0.618	0.633	0.676	0.687	0.641	0.686	0.692	0.595	0.639	0.644	0.685	0.658	0.643	0.597	0.634	0.651	0.623	0.676	0.724	0.558	0.615	0.624	0.672	0.715	0.706	0.686	0.689	0.681	0.665	0.679	0.675
14	0.652	0.696	0.747	0.621	0.62	0.626	0.619	0.631	0.645	0.632	0.636	0.638	0.654	0.726	0.747	0.599	0.612	0.606	0.625	0.665	0.68	0.625	0.671	0.678	0.574	0.624	0.626	0.679	0.642	0.619	0.579	0.617	0.632	0.612	0.662	0.717	0.538	0.59	0.602	0.659	0.702	0.696	0.684	0.682	0.673	0.66	0.665	0.664
14.5	0.641	0.687	0.739	0.613	0.611	0.614	0.593	0.609	0.628	0.625	0.624	0.626	0.647	0.753	0.751	0.589	0.598	0.592	0.613	0.653	0.668	0.612	0.653	0.665	0.554	0.606	0.61	0.669	0.624	0.597	0.562	0.601	0.612	0.597	0.648	0.712	0.517	0.564	0.58	0.646	0.688	0.684	0.681	0.672	0.664	0.656	0.661	0.653
15	0.629	0.678	0.732	0.604	0.606	0.604	0.565	0.587	0.607	0.617	0.615	0.616	0.643	0.786	0.797	0.58	0.582	0.581	0.6	0.642	0.659	0.598	0.641	0.649	0.534	0.588	0.593	0.662	0.609	0.575	0.546	0.586	0.592	0.584	0.636	0.705	0.499	0.545	0.556	0.632	0.676	0.672	0.674	0.662	0.655	0.652	0.653	0.64
15.5	0.619	0.666	0.727	0.599	0.599	0.6	0.53	0.552	0.581	0.606	0.605	0.608	0.639	0.726	0.744	0.571	0.567	0.568	0.586	0.629	0.649	0.583	0.628	0.638	0.514	0.571	0.577	0.651	0.594	0.571	0.528	0.571	0.576	0.568	0.625	0.696	0.489	0.525	0.537	0.619	0.661	0.661	0.671	0.658	0.65	0.646	0.641	0.629
16	0.61	0.656	0.72	0.593	0.593	0.594	0.5	0.523	0.558	0.6	0.597	0.598	0.865	0.727	0.745	0.561	0.556	0.555	0.577	0.617	0.638	0.573	0.616	0.625	0.498	0.556	0.562	0.644	0.577	0.538	0.513	0.554	0.558	0.558	0.611	0.691	0.47	0.508	0.52	0.607	0.648	0.647	0.67	0.649	0.639	0.642	0.63	0.619
16.5	0.603	0.65	0.716	0.587	0.588	0.589	0.471	0.495	0.533	0.59	0.59	0.59	0.635	0.73	0.739	0.555	0.545	0.547	0.567	0.608	0.629	0.561	0.603	0.614	0.486	0.541	0.545	0.636	0.562	0.522	0.498	0.538	0.542	0.545	0.602	0.685	0.454	0.492	0.501	0.594	0.633	0.631	0.666	0.642	0.631	0.634	0.62	0.61
17	0.595	0.641	0.712	0.585	0.577	0.583	0.449	0.468	0.51	0.583	0.58	0.589	0.637	0.729	0.74	0.547	0.534	0.531	0.557	0.599	0.619	0.551	0.59	0.6	0.474	0.524	0.53	0.63	0.548	0.511	0.484	0.524	0.529	0.531	0.587	0.678	0.445	0.48	0.493	0.582	0.619	0.617	0.666	0.634	0.621	0.632	0.611	0.6
17.5	0.589	0.637	0.708	0.577	0.574	0.58	0.431	0.45	0.489	0.575	0.573	0.591	0.628	0.728	0.732	0.542	0.527	0.525	0.547	0.588	0.611	0.544	0.581	0.592	0.463	0.51	0.517	0.624	0.532	0.502	0.473	0.51	0.515	0.52	0.58	0.674	0.435	0.471	0.481	0.566	0.604	0.603	0.662	0.627	0.617	0.628	0.602	0.592
18	0.584	0.629	0.707	0.572	0.572	0.569	0.422	0.434	0.472	0.571	0.567	0.593	0.626	0.731	0.726	0.536	0.52	0.516	0.539	0.577	0.605	0.533	0.572	0.581	0.456	0.496	0.504	0.616	0.516	0.494	0.463	0.496	0.505	0.509	0.569	0.667	0.427	0.463	0.474	0.554	0.588	0.589	0.661	0.621	0.609	0.622	0.595	0.583
18.5	0.581	0.625	0.703	0.57	0.566	0.569	0.417	0.427	0.46	0.562	0.56	0.588	0.623	0.731	0.727	0.531	0.514	0.506	0.53	0.568	0.597	0.526	0.563	0.574	0.448	0.483	0.492	0.611	0.505	0.487	0.455	0.482	0.496	0.496	0.559	0.663	0.418	0.458	0.465	0.541	0.574	0.574	0.659	0.615	0.602	0.62	0.586	0.575
19	0.577	0.621	0.702	0.56	0.563	0.565	0.417	0.421	0.453	0.566	0.564	0.59	0.632	0.724	0.724	0.525	0.508	0.501	0.525	0.559	0.592	0.52	0.556	0.566	0.442	0.473	0.479	0.604	0.49	0.481	0.448	0.47	0.489	0.484	0.55	0.656	0.412	0.453	0.463	0.525	0.56	0.558	0.657	0.612	0.596	0.616	0.58	0.569
19.5	0.576	0.614	0.698	0.557	0.559	0.561	0.421	0.421	0.447	0.56	0.559	0.584	0.62	0.725	0.712	0.524	0.505	0.489	0.517	0.553	0.587	0.512	0.547	0.559	0.437	0.461	0.466	0.602	0.482	0.477	0.442	0.462	0.483	0.478	0.542	0.651	0.403	0.451	0.458	0.514	0.544	0.545	0.656	0.605	0.592	0.614	0.576	0.562
20	0.574	0.611	0.697	0.553	0.558	0.563	0.427	0.425	0.446	0.557	0.562	0.583	0.618	0.724	0.703	0.519	0.501	0.486	0.51	0.544	0.581	0.51	0.544	0.561	0.433	0.453	0.457	0.597	0.471	0.474	0.436	0.451	0.478	0.467	0.534	0.65	0.402	0.448	0.455	0.5	0.533	0.533	0.657	0.605	0.589	0.614	0.571	0.557
SuppFig.S5b
	CFU/ml						OD600
strain/Time	0 h			10 h			0 h			10 h
wt+DMSO	880000000	600000000	710000000	380000000	410000000	500000000	1.94	1.86	1.72	1.76	1.75	1.76
wt+val	910000000	890000000	680000000	8200000	3600000	4800000	1.9	1.82	1.79	1.71	1.66	1.55
∆recA+DMSO	700000000	700000000	630000000	350000000	620000000	960000000	1.79	1.64	1.7	1.61	1.64	1.62
∆recA + val	700000000	700000000	630000000	10400	2100	2000	1.7	1.72	1.8	1.43	1.53	1.38
∆sodA+DMSO	460000000	300000000	550000000	170000000	210000000	150000000	1.74	1.64	1.72	1.48	1.5	1.5
∆sodA + val	600000000	410000000	390000000	29000	17000	30000	1.8	1.7	1.63	1.51	1.54	1.44
∆qcrA+DMSO	690000000	420000000	760000000	510000000	440000000	570000000	1.77	1.69	1.81	1.68	1.68	1.62
∆qcrA + val	810000000	560000000	700000000	43000000	26000000	39000000	1.65	1.7	1.77	1.58	1.5	1.44
∆qcrB+DMSO	720000000	680000000	320000000	330000000	400000000	460000000	1.79	1.64	1.7	1.61	1.64	1.62
∆qcrB + val	730000000	350000000	740000000	21000	39000	27000	1.7	1.72	1.8	1.43	1.53	1.38

[truncated: 8 more sheets: SuppFig.S6, SuppFig.S7, SuppFig.S8, SuppFig.S9, SuppFig.S10, SuppFig.S11, SuppFig.S12, SuppFig.S15]
